# Supplementary material for: Deletion of the scavenger receptor Scarb1 in osteoblast progenitors and myeloid cells does not affect bone mass
Source: PLoS One. 2025 Oct 31;20(10):e0328754. doi: 10.1371/journal.pone.0328754 (PMC12578142; doi:10.1371/journal.pone.0328754)
Supplement: S1 File — (XLSX) [file pone.0328754.s014.xlsx]

## Sheet: Figure 1
Figure 1A
Sample Name	ChoB (Mrps2)	Ostecalcin	delta CT Osteoclacin	Gene expression Osteocalcin	Alp	delta CT Alp	Gene expression Alp
WT1	26.0219	32.345	6.32307	0.0124901	37.5319	11.51	0.000342888
WT2	25.8252	32.648	6.82277	0.00883366	36.4204	10.5952	0.000646454
WT3	26.5918	34.1941	7.60226	0.00514626	38.5928	12.001	0.000243976
KO1	25.4006	29.9227	4.52213	0.0435214	34.9293	9.52865	0.00135391
KO2	24.6707	28.8648	4.19415	0.0546304	32.781	8.11029	0.00361876
KO3	24.3945	28.4859	4.09135	0.0586653	33.0373	8.64276	0.00250191
Water	Undetermined	Undetermined	Undetermined	Undetermined	Undetermined	Undetermined	Undetermined
Figure 1 B
Sample #	WT + vehicle	WT + OxLDL	Scarb1 KO+ vehicle	Scarb1 KO + OxLDL
Sample 1	10378	9422	11701	10933
Sample 2	12216	7520	11744	9311
Sample 3	10198	7282	12510	9319
Sample 4	12166	6916	9963	9835
Sample 5	8788	8318	11226	11218
Sample 6	8859	7031	11792	10128

## Sheet: Figure 2
Figure 2A							Figure 2B				Figure 2C				Figure 2D			Figure 2E			Figure 2F
SEX	Scarb1	Cre	Site	BMD 2 mo	BMD 6 mo			BMD 2 mo	BMD 6 mo			BMD 2 mo	BMD 6 mo		Site	BV/TV		Site	BV/TV		Site	Cortical Thickness
F	WT	NEG	spine	0.0476	0.0577		femur	0.0531	0.0638		T-Animal Total	0.044	0.0504		spine	12.2059		femur	1.7874		femur	0.1787
F	WT	NEG	spine	0.048	0.0529		femur	0.0512	0.06		T-Animal Total	0.0429	0.0504		spine	12.5899		femur	2.6624		femur	0.1738
F	WT	NEG	spine	0.0504	0.0519		femur	0.0526	0.0626		T-Animal Total	0.0436	0.0502		spine	13.0421		femur	1.7924		femur	0.1742
F	WT	NEG	spine	0.0436	0.0479		femur	0.0521	0.0562		T-Animal Total	0.0418	0.0473		spine	10.6134		femur	1.2003		femur	0.1519
F	WT	NEG	spine	0.0491	0.0504		femur	0.059	0.0628		T-Animal Total	0.0453	0.0511		spine	12.8286		femur	1.9155		femur	0.1734
F	WT	NEG	spine	0.0483	0.0581		femur	0.0561	0.064		T-Animal Total	0.0457	0.0521		spine	15.5386		femur	3.5491		femur	0.1898
F	WT	NEG	spine	0.0504	0.0519		femur	0.0566	0.0618		T-Animal Total	0.0457	0.05		spine	11.2671		femur	0.8974		femur	0.1766
F	WT	NEG	spine	0.0443	0.0582		femur	0.0564	0.0631		T-Animal Total	0.044	0.0503		spine	9.0041		femur	1.0225		femur	0.1683
F	WT	NEG	spine	0.045	0.0563		femur	0.0553	0.0615		T-Animal Total	0.0442	0.049		spine	13.0745		femur	1.094		femur	0.1765
F	WT	NEG	spine	0.049	0.0494		femur	0.05	0.0598		T-Animal Total	0.0428	0.0493		spine	10.2713		femur	0.7447		femur	0.153
F	WT	NEG	spine	0.0484	0.057		femur	0.0535	0.0589		T-Animal Total	0.0429	0.0476		spine	17.2725		femur	1.8474		femur	0.1675
F	WT	NEG	spine	0.0515	0.0545		femur	0.0529	0.0588		T-Animal Total	0.045	0.0494		spine	13.0909		femur	1.2925		femur	0.1608
F	WT	NEG	spine	0.0558	0.0508		femur	0.0514	0.0589		T-Animal Total	0.0443	0.0492		spine	10.9517		femur	1.1871		femur	0.1699
F	WT	NEG	spine	0.0556	0.0534		femur	0.0556	0.0619		T-Animal Total	0.0472	0.0503		spine	11.6464		femur	0.7873		femur	0.1656
F	WT	NEG	spine	0.0447	0.0576		femur	0.049	0.0609		T-Animal Total	0.0416	0.0481		spine	11.1751		femur	1.5273		femur	0.1765
F	WT	NEG	spine	0.0422	0.0586		femur	0.0543	0.0602		T-Animal Total	0.0426	0.0499		spine	14.1104		femur	1.1381		femur	0.171
F	WT	NEG	spine	0.0492	0.0611		femur	0.0589	0.0642		T-Animal Total	0.0454	0.0532		spine	12.3766		femur	2.9531		femur	0.1924
F	Flox/Flox	NEG	spine	0.0507	0.0628		femur	0.0582	0.0627		T-Animal Total	0.0457	0.053		spine	12.8196		femur	2.1177		femur	0.1753
F	Flox/Flox	NEG	spine	0.0521	0.0511		femur	0.0538	0.0579		T-Animal Total	0.0444	0.0492		spine	12.4566		femur	1.3792		femur	0.1711
F	Flox/Flox	NEG	spine	0.044	0.0538		femur	0.0526	0.0606		T-Animal Total	0.0439	0.05		spine	12.0742		femur	0.9602		femur	0.1603
F	Flox/Flox	NEG	spine	0.0463	0.0506		femur	0.0521	0.0585		T-Animal Total	0.0444	0.0492		spine	12.9481		femur	1.5453		femur	0.164
F	Flox/Flox	NEG	spine	0.0532	0.0583		femur	0.0538	0.0633		T-Animal Total	0.0447	0.0494		spine	12.0487		femur	1.0354		femur	0.1665
F	Flox/Flox	NEG	spine	0.0516	0.0626		femur	0.0577	0.0634		T-Animal Total	0.0461	0.052		spine	16.0555		femur	2.779		femur	0.1809
F	Flox/Flox	NEG	spine	0.0466	0.0609		femur	0.056	0.0666		T-Animal Total	0.0447	0.0521		spine	12.79		femur	1.7035		femur	0.1799
F	Flox/Flox	NEG	spine	0.0499	0.0557		femur	0.0517	0.0572		T-Animal Total	0.0438	0.0471		spine	14.8538		femur	1.8274		femur	0.1526
F	Flox/Flox	NEG	spine	0.0491	0.0549		femur	0.0575	0.0647		T-Animal Total	0.0461	0.0509		spine	14.3313		femur	2.5381		femur	0.1882
F	WT	POS	spine	0.0471	0.0578		femur	0.0505	0.063		T-Animal Total	0.0437	0.0501		spine	13.9419		femur	3.004		femur	0.1684
F	WT	POS	spine	0.0452	0.0585		femur	0.0474	0.0592		T-Animal Total	0.0416	0.0488		spine	15.044		femur	2.9116		femur	0.1625
F	WT	POS	spine	0.0495	0.0567		femur	0.0563	0.0591		T-Animal Total	0.0444	0.0489		spine	15.5447		femur	2.5277		femur	0.152
F	WT	POS	spine	0.0443	0.0488		femur	0.0514	0.0574		T-Animal Total	0.0411	0.0478		spine	14.6951		femur	3.0082		femur	0.1464
F	WT	POS	spine	0.0503	0.0579		femur	0.0562	0.0629		T-Animal Total	0.046	0.0507		spine			femur			femur
F	WT	POS	spine	0.0461	0.0547		femur	0.0495	0.0596		T-Animal Total	0.0428	0.0479		spine	12.3154		femur	3.2303		femur	0.1515
F	WT	POS	spine	0.0436	0.0546		femur	0.0499	0.0562		T-Animal Total	0.042	0.0464		spine	14.3787		femur	2.5769		femur	0.1398
F	WT	POS	spine	0.0548	0.0586		femur	0.0539	0.0617		T-Animal Total	0.0466	0.051		spine	19.0794		femur	4.6148		femur	0.1746
F	WT	POS	spine	0.0444	0.0593		femur	0.0535	0.0597		T-Animal Total	0.0434	0.0504		spine	12.6372		femur	1.5567		femur	0.1477
F	WT	POS	spine	0.049	0.0588		femur	0.0538	0.0586		T-Animal Total	0.0428	0.048		spine	15.4075		femur	3.6442		femur	0.1612
F	WT	POS	spine	0.0509	0.0575		femur	0.0548	0.0642		T-Animal Total	0.0438	0.0526		spine	14.8001		femur	3.4605		femur	0.164
F	WT	POS	spine	0.0522	0.0534		femur	0.0507	0.0617		T-Animal Total	0.0427	0.049		spine	12.9727		femur	1.6802		femur	0.157
F	WT	POS	spine	0.0487	0.0532		femur	0.0511	0.0615		T-Animal Total	0.0437	0.0497		spine	13.1116		femur	2.488		femur	0.1608
F	WT	POS	spine	0.0402	0.0469		femur	0.0511	0.0579		T-Animal Total	0.0404	0.0478		spine	14.1235		femur	2.9328		femur	0.154
F	Flox/Flox	POS	spine	0.046	0.0533		femur	0.0528	0.0601		T-Animal Total	0.0429	0.0484		spine	13.4606		femur	2.1575		femur	0.1638
F	Flox/Flox	POS	spine	0.0458	0.0514		femur	0.0502	0.058		T-Animal Total	0.0408	0.0476		spine	14.4994		femur	2.9545		femur	0.1543
F	Flox/Flox	POS	spine	0.0503	0.0521		femur	0.0476	0.0599		T-Animal Total	0.0419	0.0456		spine	13.4011		femur	1.9376		femur	0.1528
F	Flox/Flox	POS	spine	0.0445	0.0468		femur	0.05	0.0595		T-Animal Total	0.0418	0.0473		spine	13.8614		femur	3.0883		femur	0.1539
F	Flox/Flox	POS	spine	0.0557	0.0539		femur	0.0503	0.0582		T-Animal Total	0.0465	0.0485		spine	13.2375		femur	2.5771		femur	0.1537
F	Flox/Flox	POS	spine	0.0488	0.0503		femur	0.0513	0.0579		T-Animal Total	0.045	0.0486		spine	13.4767		femur	2.2819		femur	0.1613
F	Flox/Flox	POS	spine	0.0516	0.0518		femur	0.0551	0.0583		T-Animal Total	0.0456	0.0478		spine	15.9876		femur	2.4851		femur	0.1484
F	Flox/Flox	POS	spine	0.0475	0.0483		femur	0.0502	0.0563		T-Animal Total	0.0415	0.0455		spine	14.0113		femur	2.8517		femur	0.1575
F	Flox/Flox	POS	spine	0.0544	0.0508		femur	0.0532	0.0609		T-Animal Total	0.0449	0.049		spine	15.5024		femur	2.9099		femur	0.168
F	Flox/Flox	POS	spine	0.0529	0.0475		femur	0.0531	0.0586		T-Animal Total	0.0431	0.0473		spine	15.3895		femur	2.2061		femur	0.165

## Sheet: Figure 3
Figure 3A							Figure 3B				Figure 3C				Figure 3D			Figure 3E			Figure3F
SEX	Scarb1	Cre	Site	BMD 2 mo	BMD 6 mo			BMD 2 mo	BMD 6 mo			BMD 2 mo	BMD 6 mo		Site	BV/TV		Site	BV/TV		Site	Cortical Thickness
M	WT	NEG	spine	0.0489	0.0454		femur	0.0554	0.0604		T-Animal Total	0.0455	0.0489		spine	11.3763		femur	3.949		femur	0.1511
M	WT	NEG	spine	0.0616	0.0533		femur	0.0711	0.0714		T-Animal Total	0.053	0.0538		spine	13.5617		femur	6.8454		femur	0.1445
M	WT	NEG	spine	0.0517	0.0517		femur	0.0683	0.0701		T-Animal Total	0.05	0.0528		spine	19.0707		femur	10.3662		femur	0.1623
M	WT	NEG	spine	0.0453	0.0572		femur	0.0647	0.0666		T-Animal Total	0.0473	0.052		spine	15.0233		femur	7.8346		femur	0.166
M	WT	NEG	spine	0.0491	0.0545		femur	0.0667	0.0683		T-Animal Total	0.0496	0.0553		spine	16.6291		femur	9.6866		femur	0.1585
M	WT	NEG	spine	0.0473	0.0462		femur	0.0597	0.0658		T-Animal Total	0.0468	0.0495		spine	14.7208		femur	5.5119		femur	0.1572
M	WT	NEG	spine	0.0515	0.0628		femur	0.0628	0.0701		T-Animal Total	0.0495	0.0522		spine	19.448		femur	9.6924		femur	0.1705
M	WT	NEG	spine	0.0548	0.0589		femur	0.0677	0.0681		T-Animal Total	0.0496	0.0535		spine	16.5049		femur	9.8379		femur	0.1701
M	WT	NEG	spine	0.0577	0.0544		femur	0.073	0.074		T-Animal Total	0.0523	0.054		spine	20.7072		femur	10.194		femur	0.1742
M	WT	NEG	spine	0.0575	0.055		femur	0.0704	0.0696		T-Animal Total	0.0505	0.0525		spine	19.8172		femur	10.4178		femur	0.1845
M	WT	NEG	spine	0.0565	0.0571		femur	0.0736	0.0743		T-Animal Total	0.0545	0.0533		spine	16.8413		femur	11.0435		femur	0.1645
M	Flox/Flox	NEG	spine	0.0514	0.0501		femur	0.0691	0.0668		T-Animal Total	0.05	0.0524		spine	13.2659		femur	7.8126		femur	0.1459
M	Flox/Flox	NEG	spine	0.0546	0.0524		femur	0.0738	0.0726		T-Animal Total	0.0528	0.0523		spine	14.6732		femur	7.641		femur	0.1318
M	Flox/Flox	NEG	spine	0.0539	0.0607		femur	0.069	0.0753		T-Animal Total	0.0487	0.0536		spine	15.2467		femur	9.8918		femur	0.1721
M	Flox/Flox	NEG	spine	0.0541	0.059		femur	0.0602	0.0665		T-Animal Total	0.0477	0.0532		spine	11.8285		femur	6.8473		femur	0.1483
M	Flox/Flox	NEG	spine	0.0544	0.0559		femur	0.0648	0.0711		T-Animal Total	0.0492	0.0534		spine	19.7709		femur	10.947		femur	0.1743
M	Flox/Flox	NEG	spine	0.0547	0.0572		femur	0.0605	0.0731		T-Animal Total	0.0471	0.0546		spine	21.6132		femur	14.1323		femur	0.1748
M	Flox/Flox	NEG	spine	0.0564	0.0445		femur	0.0614	0.0723		T-Animal Total	0.0485	0.0521		spine	16.3591		femur	8.5614		femur	0.171
M	Flox/Flox	NEG	spine	0.0536	0.0494		femur	0.0597	0.0693		T-Animal Total	0.0456	0.0527		spine	16.9219		femur	8.1227		femur	0.1898
M	Flox/Flox	NEG	spine	0.054	0.056		femur	0.0613	0.0717		T-Animal Total	0.0469	0.053		spine	19.5509		femur	9.2156		femur	0.1726
M	Flox/Flox	NEG	spine	0.0516	0.0526		femur	0.0656	0.0716		T-Animal Total	0.0497	0.054		spine	16.8297		femur	9.2449		femur	0.1546
M	Flox/Flox	NEG	spine	0.0588	0.0534		femur	0.071	0.0719		T-Animal Total	0.0516	0.0526		spine	18.5411		femur	10.9103		femur	0.1669
M	Flox/Flox	NEG	spine	0.0529	0.0544		femur	0.0672	0.0714		T-Animal Total	0.0496	0.0535		spine	18.0848		femur	9.5855		femur	0.1718
M	Flox/Flox	NEG	spine	0.0486	0.0522		femur	0.0667	0.0708		T-Animal Total	0.0504	0.0498		spine	13.516		femur	6.3847		femur	0.156
M	Flox/Flox	NEG	spine	0.0495	0.0504		femur	0.0579	0.0577		T-Animal Total	0.0469	0.0494		spine	12.7203		femur	4.8532		femur	0.1434
M	WT	POS	spine	0.0478	0.0469		femur	0.0593	0.0542		T-Animal Total	0.0465	0.0483		spine	15.1474		femur	5.2618		femur	0.14
M	WT	POS	spine	0.0503	0.0603		femur	0.0588	0.0607		T-Animal Total	0.0466	0.0499		spine	14.0752		femur	5.4587		femur	0.1435
M	WT	POS	spine	0.0562	0.0575		femur	0.0644	0.0735		T-Animal Total	0.0498	0.0555		spine	21.6911		femur	13.4472		femur	0.1854
M	WT	POS	spine	0.0567	0.0567		femur	0.0715	0.0702		T-Animal Total	0.0515	0.0539		spine	18.7393		femur	11.1472		femur	0.1704
M	WT	POS	spine	0.0541	0.0499		femur	0.0602	0.0591		T-Animal Total	0.0469	0.0484		spine	15.2945		femur	5.2142		femur	0.1345
M	WT	POS	spine	0.0499	0.0534		femur	0.0657	0.0791		T-Animal Total	0.0479	0.0548		spine	21.3126		femur	12.363		femur	0.1963
M	WT	POS	spine	0.0497	0.0539		femur	0.0601	0.0753		T-Animal Total	0.0464	0.0524		spine	19.6394		femur	10.7408		femur	0.1766
M	WT	POS	spine	0.0483	0.0485		femur	0.0633	0.0612		T-Animal Total	0.0477	0.0492		spine	14.9625		femur	7.8604		femur	0.1599
M	WT	POS	spine	0.0528	0.0611		femur	0.0673	0.0744		T-Animal Total	0.0469	0.0544		spine	23.2056		femur	12.7105		femur	0.1795
M	WT	POS	spine	0.0567	0.0557		femur	0.0769	0.0645		T-Animal Total	0.0514	0.0497		spine	14.0185		femur	6.6241		femur	0.1398
M	WT	POS	spine	0.0503	0.0506		femur	0.068	0.0624		T-Animal Total	0.0485	0.0529		spine	19.5141		femur	12.5648		femur	0.1717
M	WT	POS	spine	0.0489	0.0592		femur	0.0631	0.0721		T-Animal Total	0.048	0.0541		spine	17.4873		femur	11.1694		femur	0.1966
M	Flox/Flox	POS	spine	0.049	0.054		femur	0.0538	0.0557		T-Animal Total	0.044	0.048		spine	14.707		femur	5.7219		femur	0.1551
M	Flox/Flox	POS	spine	0.0536	0.055		femur	0.055	0.0672		T-Animal Total	0.0465	0.0537		spine	17.124		femur	8.9154		femur	0.1643
M	Flox/Flox	POS	spine	0.0569	0.0518		femur	0.0566	0.0577		T-Animal Total	0.047	0.0479		spine	15.177		femur	5.7618		femur	0.1414
M	Flox/Flox	POS	spine	0.0572	0.0512		femur	0.0625	0.0666		T-Animal Total	0.0487	0.0524		spine	21.2803		femur	12.8824		femur	0.1734
M	Flox/Flox	POS	spine	0.0471	0.0532		femur	0.0624	0.0699		T-Animal Total	0.0479	0.0522		spine	22.3887		femur	10.6194		femur	0.1923
M	Flox/Flox	POS	spine	0.0507	0.0498		femur	0.0584	0.0602		T-Animal Total	0.047	0.0488		spine	15.6685		femur	6.8667		femur	0.1623
M	Flox/Flox	POS	spine	0.0457	0.0509		femur	0.0594	0.0716		T-Animal Total	0.0471	0.0518		spine	20.2629		femur	10.4507		femur	0.1805
M	Flox/Flox	POS	spine	0.0454	0.0543		femur	0.0635	0.0724		T-Animal Total	0.0473	0.0537		spine	19.3198		femur	8.8662		femur	0.1737
M	Flox/Flox	POS	spine	0.0527	0.054		femur	0.0607	0.0724		T-Animal Total	0.0488	0.0529		spine	19.4163		femur	10.783		femur	0.177
M	Flox/Flox	POS	spine	0.06	0.0564		femur	0.0722	0.0757		T-Animal Total	0.0537	0.0541		spine	18.4394		femur	11.1538		femur	0.1679
M	Flox/Flox	POS	spine	0.051	0.0554		femur	0.0646	0.0683		T-Animal Total	0.0494	0.0537		spine	19.8684		femur	11.9478		femur	0.1674
M	Flox/Flox	POS	spine	0.0478	0.0458		femur	0.0584	0.0596		T-Animal Total	0.0453	0.0489		spine	14.9055		femur	6.7897		femur	0.1519

## Sheet: Figure 4
Figure 4A							Figure 4B				Figure 4C				Figure 4D			Figure 4E			Figure 2F
SEX	Scarb1	Cre	Site	BMD 4 mo	BMD 6 mo			BMD 4 mo	BMD 6 mo			BMD 4 mo	BMD 6 mo		Site	BV/TV		Site	BV/TV		Site	Cortical Thickness
F	WT	NEG	spine	0.0539	0.0561		femur	0.0598	0.0594		T-Animal Total	0.0493	0.0495		spine	11.9696		femur	1.2345		femur	0.1676
F	WT	NEG	spine	0.0519	0.0519		femur	0.0608	0.0593		T-Animal Total	0.0477	0.0477		spine	13.6838		femur	1.2476		femur	0.1593
F	WT	NEG	spine	0.0577	0.0498		femur	0.0607	0.0619		T-Animal Total	0.0494	0.0484		spine	12.8142		femur	2.3775		femur	0.1666
F	WT	NEG	spine	0.053	0.0482		femur	0.0618	0.0616		T-Animal Total	0.0507	0.0489		spine	13.2225		femur	2.3905		femur	0.1757
F	WT	NEG	spine	0.0522	0.0483		femur	0.0602	0.062		T-Animal Total	0.0489	0.047		spine	12.372		femur	1.6365		femur	0.1601
F	WT	NEG	spine	0.0547	0.0422		femur	0.0599	0.0577		T-Animal Total	0.0477	0.0454		spine	11.677		femur	1.1457		femur	0.1612
F	WT	NEG	spine	0.0554	0.051		femur	0.0599	0.0625		T-Animal Total	0.0504	0.0489		spine	12.1581		femur	1.5258		femur	0.1811
F	WT	NEG	spine	0.0547	0.0512		femur	0.0545	0.0593		T-Animal Total	0.0481	0.0474		spine	11.6936		femur	1.8798		femur	0.1587
F	WT	NEG	spine	0.0603	0.0478		femur	0.0601	0.0612		T-Animal Total	0.0509	0.0493		spine	14.12		femur	2.1849		femur	0.184
F	WT	NEG	spine	0.0617	0.0509		femur	0.0607	0.0601		T-Animal Total	0.0523	0.0492		spine	11.9598		femur	1.0458		femur	0.1716
F	WT	NEG	spine	0.0563	0.0592		femur	0.0612	0.0614		T-Animal Total	0.051	0.0521		spine	15.3424		femur	2.1279		femur	0.1684
F	WT	NEG	spine	0.0537	0.0524		femur	0.0565	0.0593		T-Animal Total	0.0473	0.048		spine	15.2176		femur	1.6171		femur	0.1581
F	Flox/Flox	NEG	spine	0.0429	0.0514		femur	0.0569	0.0595		T-Animal Total	0.0457	0.0484		spine	11.1366		femur	1.1835		femur	0.1637
F	Flox/Flox	NEG	spine	0.0536	0.0541		femur	0.0589	0.0619		T-Animal Total	0.0494	0.0485		spine	13.3904		femur	2.5391		femur	0.1698
F	Flox/Flox	NEG	spine	0.0485	0.0558		femur	0.0561	0.0585		T-Animal Total	0.0455	0.0481		spine	17.3407		femur	1.8399		femur	0.1633
F	Flox/Flox	NEG	spine	0.0492	0.0451		femur	0.0591	0.0573		T-Animal Total	0.0469	0.0454		spine	12.6556		femur	1.4916		femur	0.1689
F	Flox/Flox	NEG	spine	0.0523	0.0552		femur	0.0631	0.0661		T-Animal Total	0.0489	0.0508		spine	15.3534		femur	4.2328		femur	0.1779
F	Flox/Flox	NEG	spine	0.0528	0.0506		femur	0.0555	0.0552		T-Animal Total	0.0465	0.0462		spine	12.3156		femur	1.13		femur	0.1717
F	Flox/Flox	NEG	spine	0.0556	0.0559		femur	0.0639	0.0667		T-Animal Total	0.0498	0.0511		spine	12.3951		femur	1.7768		femur	0.1665
F	Flox/Flox	NEG	spine	0.0564	0.0538		femur	0.0598	0.061		T-Animal Total	0.0501	0.05		spine	15.0673		femur	1.2112		femur	0.1686
F	WT	POS	spine	0.0514	0.0462		femur	0.0588	0.061		T-Animal Total	0.048	0.0465		spine	13.3747		femur	1.5618		femur	0.1762
F	WT	POS	spine	0.059	0.0501		femur	0.0622	0.0614		T-Animal Total	0.051	0.0492		spine	13.3832		femur	2.2077		femur	0.1706
F	WT	POS	spine	0.0507	0.0512		femur	0.0606	0.062		T-Animal Total	0.0486	0.0489		spine	11.433		femur	1.1391		femur	0.1704
F	WT	POS	spine	0.063	0.0547		femur	0.0641	0.065		T-Animal Total	0.0516	0.0519		spine	13.6804		femur	1.7147		femur	0.1686
F	WT	POS	spine	0.049	0.0566		femur	0.0579	0.0573		T-Animal Total	0.0473	0.0498		spine	11.573		femur	1.4475		femur	0.1708
F	WT	POS	spine	0.0492	0.0476		femur	0.0588	0.0605		T-Animal Total	0.0479	0.0487		spine	11.1664		femur	1.4544		femur	0.1687
F	WT	POS	spine	0.0493	0.0509		femur	0.0546	0.0577		T-Animal Total	0.0465	0.0486		spine	14.6947		femur	1.381		femur	0.1665
F	WT	POS	spine	0.06	0.0496		femur	0.0587	0.0583		T-Animal Total	0.0477	0.0484		spine	12.9505		femur	1.6072		femur	0.1636
F	WT	POS	spine	0.0458	0.045		femur	0.0582	0.0577		T-Animal Total	0.0465	0.0473		spine	11.129		femur	1.4662		femur	0.1657
F	WT	POS	spine	0.0521	0.0515		femur	0.058	0.0606		T-Animal Total	0.0474	0.0469		spine	10.6503		femur	1.5012		femur	0.1594
F	WT	POS	spine	0.0555	0.0546		femur	0.0624	0.0632		T-Animal Total	0.0494	0.0505		spine	12.2457		femur	1.675		femur	0.1776
F	WT	POS	spine	0.0485	0.053		femur	0.0572	0.0611		T-Animal Total	0.0482	0.0491		spine	11.7742		femur	2.4434		femur	0.1709
F	WT	POS	spine	0.0512	0.0565		femur	0.0575	0.059		T-Animal Total	0.0483	0.0495		spine	10.2079		femur	1.1758		femur	0.1703
F	WT	POS	spine	0.0533	0.0564		femur	0.0587	0.0626		T-Animal Total	0.0489	0.052		spine	13.3356		femur	1.4036		femur	0.1724
F	WT	POS	spine	0.0509	0.0552		femur	0.0586	0.0595		T-Animal Total	0.0479	0.0492		spine	13.1109		femur	2.1027		femur	0.1692
F	Flox/Flox	POS	spine	0.0566	0.0477		femur	0.0585	0.0584		T-Animal Total	0.049	0.0469		spine	13.717		femur	1.5719		femur	0.1677
F	Flox/Flox	POS	spine	0.0446	0.0497		femur	0.0589	0.0583		T-Animal Total	0.0465	0.048		spine	11.4998		femur	1.3229		femur	0.1712
F	Flox/Flox	POS	spine	0.0553	0.0565		femur	0.0644	0.0631		T-Animal Total	0.0497	0.0515		spine	13.4123		femur	3.1625		femur	0.1684
F	Flox/Flox	POS	spine	0.0479	0.0465		femur	0.0571	0.0568		T-Animal Total	0.0468	0.0479		spine	11.3881		femur	0.9433		femur	0.1586
F	Flox/Flox	POS	spine	0.0514	0.052		femur	0.0637	0.063		T-Animal Total	0.0518	0.0499		spine	13.7145		femur	3.7003		femur	0.1723
F	Flox/Flox	POS	spine	0.0501	0.0579		femur	0.0609	0.0624		T-Animal Total	0.0493	0.0503		spine	12.7548		femur	1.8858		femur	0.184
F	Flox/Flox	POS	spine	0.0506	0.0519		femur	0.0558	0.0576		T-Animal Total	0.0453	0.0462		spine	11.2021		femur	1.9664		femur	0.153
F	Flox/Flox	POS	spine	0.053	0.051		femur	0.0604	0.0597		T-Animal Total	0.0488	0.0471		spine	14.7187		femur	1.857		femur	0.171
F	Flox/Flox	POS	spine	0.0551	0.0472		femur	0.0573	0.0598		T-Animal Total	0.0475	0.0468		spine	13.4655		femur	1.5079		femur	0.1677
F	Flox/Flox	POS	spine	0.0541	0.0516		femur	0.0591	0.0635		T-Animal Total	0.0505	0.0504		spine	12.7079		femur	3.4347		femur	0.1912
F	Flox/Flox	POS	spine	0.0548	0.0536		femur	0.0589	0.0613		T-Animal Total	0.0486	0.0483		spine	13.4251		femur	1.5898		femur	0.1739
F	Flox/Flox	POS	spine	0.0479	0.06		femur	0.0534	0.0618		T-Animal Total	0.0473	0.0506		spine	13.3219		femur	1.2123		femur	0.1651

## Sheet: Figure 5
Figure 4A							Figure 5B				Figure 5C				Figure 5D			Figure 5E			Figure 5F
SEX	Scarb1	Cre	Site	BMD 4 mo	BMD 6 mo			BMD 4 mo	BMD 6 mo			BMD 4 mo	BMD 6 mo		Site	BV/TV		Site	BV/TV		Site	Cortical Thickness
M	WT	NEG	spine	0.0461	0.0486		femur	0.059	0.0596		T-Animal Total	0.0485	0.0479		spine	13.6641		femur	3.9103		femur	0.1476
M	WT	NEG	spine	0.0538	0.0548		femur	0.0725	0.0739		T-Animal Total	0.053	0.0544		spine	19.1645		femur	10.0504		femur	0.1766
M	WT	NEG	spine	0.0501	0.0464		femur	0.0538	0.0556		T-Animal Total	0.0475	0.047		spine	12.6119		femur	3.353		femur	0.1511
M	WT	NEG	spine	0.0587	0.0562		femur	0.0723	0.0729		T-Animal Total	0.0551	0.0546		spine	19.2087		femur	9.5115		femur	0.1659
M	WT	NEG	spine	0.047	0.0601		femur	0.0624	0.0643		T-Animal Total	0.0485	0.0496		spine	15.9989		femur	5.235		femur	0.1602
M	WT	NEG	spine	0.0496	0.0538		femur	0.0708	0.0722		T-Animal Total	0.0475	0.0508		spine	16.7905		femur	9.0784		femur	0.1726
M	WT	NEG	spine	0.0596	0.0574		femur	0.0761	0.0716		T-Animal Total	0.0555	0.0553		spine	16.7728		femur	10.4047		femur	0.1739
M	WT	NEG	spine	0.0524	0.0581		femur	0.077	0.0747		T-Animal Total	0.0542	0.0535		spine	15.7831		femur	10.1726		femur	0.1616
M	WT	NEG	spine	0.06	0.0583		femur	0.0649	0.0707		T-Animal Total	0.0494	0.0533		spine	22.7496		femur	9.0945		femur	0.1839
M	WT	NEG	spine	0.0574	0.0531		femur	0.0714	0.0671		T-Animal Total	0.0518	0.0518		spine	16.6475		femur	8.9078		femur	0.1552
M	WT	NEG	spine	0.0528	0.0513		femur	0.0657	0.0715		T-Animal Total	0.0492	0.0502		spine	14.6797		femur	7.6308		femur	0.1675
M	WT	NEG	spine	0.0552	0.0528		femur	0.0639	0.0646		T-Animal Total	0.0475	0.0479		spine	14.9476		femur	8.3581		femur	0.1589
M	WT	NEG	spine	0.0545	0.051		femur	0.0606	0.0648		T-Animal Total	0.0494	0.0506		spine	22.2546		femur	9.4109		femur	0.1607
M	WT	NEG	spine	0.0513	0.054		femur	0.0675	0.0715		T-Animal Total	0.0521	0.0523		spine	17.7861		femur	9.1248		femur	0.1621
M	Flox/Flox	NEG	spine	0.0622	0.0534		femur	0.0732	0.069		T-Animal Total	0.0543	0.0514		spine	15.1144		femur	8.3814		femur	0.1643
M	Flox/Flox	NEG	spine	0.0574	0.0617		femur	0.0713	0.0727		T-Animal Total	0.0545	0.0546		spine	19.2929		femur	11.7703		femur	0.1689
M	Flox/Flox	NEG	spine	0.0558	0.0564		femur	0.0763	0.0753		T-Animal Total	0.0554	0.0548		spine	16.3789		femur	9.1391		femur	0.1672
M	Flox/Flox	NEG	spine	0.0433	0.0488		femur	0.0579	0.0598		T-Animal Total	0.0462	0.0473		spine	12.1965		femur	3.5845		femur	0.1535
M	Flox/Flox	NEG	spine	0.0491	0.0507		femur	0.0768	0.0737		T-Animal Total	0.0517	0.0515		spine	16.2605		femur	10.6589		femur	0.1733
M	Flox/Flox	NEG	spine	0.0493	0.0534		femur	0.0577	0.065		T-Animal Total	0.0482	0.0502		spine	15.0263		femur	5.7937		femur	0.1656
M	Flox/Flox	NEG	spine	0.0524	0.0593		femur	0.07	0.074		T-Animal Total	0.0507	0.0518		spine	20.547		femur	8.0976		femur	0.176
M	Flox/Flox	NEG	spine	0.0582	0.0562		femur	0.0706	0.0701		T-Animal Total	0.0506	0.0536		spine	18.0061		femur	10.0511		femur	0.158
M	Flox/Flox	NEG	spine	0.0586	0.0593		femur	0.0598	0.0634		T-Animal Total	0.0489	0.0504		spine	15.6434		femur	5.7278		femur	0.1594
M	Flox/Flox	NEG	spine	0.0584	0.0561		femur	0.0725	0.0725		T-Animal Total	0.0542	0.0538		spine	19.5377		femur	9.7566		femur	0.1665
M	Flox/Flox	NEG	spine	0.058	0.0536		femur	0.0723	0.0749		T-Animal Total	0.0544	0.0555		spine	19.453		femur	10.7273		femur	0.1823
M	Flox/Flox	NEG	spine	0.0546	0.0579		femur	0.0689	0.0695		T-Animal Total	0.0522	0.053		spine	17.9569		femur	10.2485		femur	0.1726
M	Flox/Flox	NEG	spine	0.0554	0.0571		femur	0.0741	0.0715		T-Animal Total	0.0535	0.0535		spine	16.2412		femur	10.1506		femur	0.172
M	Flox/Flox	NEG	spine	0.0529	0.0472		femur	0.0693	0.0705		T-Animal Total	0.0524	0.0518		spine	19.6056		femur	9.5788		femur	0.1713
M	WT	POS	spine	0.0523	0.0525		femur	0.0662	0.0664		T-Animal Total	0.0516	0.0498		spine	17.6794		femur	7.5254		femur	0.1514
M	WT	POS	spine	0.0467	0.0444		femur	0.0622	0.0622		T-Animal Total	0.049	0.0489		spine	12.3177		femur	5.1244		femur	0.1565
M	WT	POS	spine	0.0394	0.0502		femur	0.0569	0.0602		T-Animal Total	0.0463	0.0475		spine	13.1355		femur	3.8864		femur	0.1555
M	WT	POS	spine	0.0569	0.0578		femur	0.0771	0.0744		T-Animal Total	0.0544	0.0546		spine	20.0462		femur	10.608		femur	0.1691
M	WT	POS	spine	0.0521	0.0558		femur	0.0639	0.0661		T-Animal Total	0.0499	0.0499		spine	17.5473		femur	11.2419		femur	0.1859
M	WT	POS	spine	0.0484	0.0568		femur	0.0651	0.0688		T-Animal Total	0.0499	0.0524		spine	20.9793		femur	13.0478		femur	0.1719
M	WT	POS	spine	0.0381	0.048		femur	0.0565	0.0666		T-Animal Total	0.0438	0.0492		spine	18.2951		femur	7.1824		femur	0.1824
M	WT	POS	spine	0.0542	0.0533		femur	0.0602	0.0585		T-Animal Total	0.0473	0.0483		spine	15.6637		femur	7.4651		femur	0.1513
M	WT	POS	spine	0.0573	0.0683		femur	0.0742	0.0775		T-Animal Total	0.0553	0.057		spine	18.7072		femur	11.1794		femur	0.1668
M	WT	POS	spine	0.055	0.0549		femur	0.0685	0.0691		T-Animal Total	0.0521	0.0503		spine	19.8165		femur	10.9797		femur	0.1565
M	WT	POS	spine	0.0518	0.0492		femur	0.0653	0.0672		T-Animal Total	0.0516	0.0497		spine	17.058		femur	7.3795		femur	0.1523
M	Flox/Flox	POS	spine	0.0573	0.0565		femur	0.0681	0.0704		T-Animal Total	0.0533	0.0544		spine	17.8473		femur	10.1003		femur	0.1704
M	Flox/Flox	POS	spine	0.0545	0.0606		femur	0.0758	0.0727		T-Animal Total	0.0545	0.0526		spine	17.0007		femur	10.2521		femur	0.1511
M	Flox/Flox	POS	spine	0.0537	0.0507		femur	0.0679	0.07		T-Animal Total	0.051	0.0522		spine	15.2492		femur	7.0181		femur	0.1898
M	Flox/Flox	POS	spine	0.0479	0.0504		femur	0.0689	0.0705		T-Animal Total	0.0499	0.0508		spine	15.6833		femur	8.8731		femur	0.1752
M	Flox/Flox	POS	spine	0.0568	0.0568		femur	0.0755	0.0756		T-Animal Total	0.0551	0.0548		spine	18.8087		femur	9.6446		femur	0.1867
M	Flox/Flox	POS	spine	0.0524	0.0583		femur	0.0648	0.0655		T-Animal Total	0.0493	0.0523		spine	16.4979		femur	10.0343		femur	0.1703
M	Flox/Flox	POS	spine	0.0553	0.06		femur	0.0665	0.0694		T-Animal Total	0.0498	0.0542		spine	17.7266		femur	9.1137		femur	0.1819
M	Flox/Flox	POS	spine	0.0554	0.0537		femur	0.0711	0.0676		T-Animal Total	0.0519	0.0557		spine	16.8891		femur	12.3002		femur	0.1628
M	Flox/Flox	POS	spine	0.0493	0.0542		femur	0.0526	0.0585		T-Animal Total	0.0446	0.0489		spine	14.7747		femur	5.5927		femur	0.1567
M	Flox/Flox	POS	spine	0.0516	0.0507		femur	0.0571	0.0565		T-Animal Total	0.0457	0.0481		spine	12.2957		femur	3.7021		femur	0.1486
M	Flox/Flox	POS	spine	0.0517	0.048		femur	0.0587	0.0564		T-Animal Total	0.0478	0.0486		spine	14.1459		femur	5.4354		femur	0.145
M	Flox/Flox	POS	spine	0.062	0.0543		femur	0.079	0.0784		T-Animal Total	0.0554	0.0554		spine	18.5501		femur	10.7042		femur	0.1679
M	Flox/Flox	POS	spine	0.0454	0.0452		femur	0.0657	0.0648		T-Animal Total	0.049	0.0478		spine	18.3628		femur	10.7569		femur	0.1727
M	Flox/Flox	POS	spine	0.0528	0.0561		femur	0.0689	0.0724		T-Animal Total	0.0517	0.051		spine	18.9075		femur	8.7694		femur	0.1453
M	Flox/Flox	POS	spine	0.0484	0.0505		femur	0.064	0.0652		T-Animal Total	0.0508	0.049		spine	18.2279		femur	6.9654		femur	0.1642
M	Flox/Flox	POS	spine	0.0561	0.0543		femur	0.069	0.0725		T-Animal Total	0.0525	0.0523		spine	19.1054		femur	11.3183		femur	0.1744

## Sheet: S1 Figure
A										B
SEX	Tissue	Scarb1	Osx1-Cre	endogenous Tfrc-Ct	Scarb1-Ct	deltaCT Scarb1	Scarb1			SEX	Scarb1	Osx1-Cre	endogenous Tfrc-Ct	Scarb1-Ct	deltaCT Scarb1	Scarb1	SR-B1
F	spleen	WT	POS	24.5896	23.875	-0.714598	1.64103			M	spleen	WT	POS	23.2372	22.4983	-0.738913	1.66892
F	spleen	WT	POS	24.6619	23.9557	-0.706247	1.63155			M	spleen	WT	POS	24.9665	24.1762	-0.790237	1.72936
F	spleen	WT	POS	24.4834	23.811	-0.672401	1.59372			M	spleen	WT	POS	24.8014	24.1333	-0.66803	1.5889
F	spleen	WT	POS	24.4655	23.7441	-0.721384	1.64876			M	spleen	WT	POS	24.7281	23.9154	-0.81279	1.75661
F	spleen	Flox/Flox	POS	24.412	23.7476	-0.664343	1.58485			M	spleen	Flox/Flox	POS	25.2817	24.5279	-0.753784	1.68621
F	spleen	Flox/Flox	POS	24.6975	23.9964	-0.701096	1.62574			M	spleen	Flox/Flox	POS	24.6188	23.9327	-0.686083	1.60891
F	spleen	Flox/Flox	POS	24.7646	23.9283	-0.836229	1.78538			M	spleen	Flox/Flox	POS	24.9391	24.1645	-0.774578	1.71069
F	spleen	Flox/Flox	POS	24.677	23.9212	-0.7558	1.68857			M	spleen	Flox/Flox	POS	24.5877	23.9387	-0.649038	1.56812
F	femur/tibia	WT	POS	24.7296	23.943	-0.786625	1.72503			M	femur/tibia	WT	POS	24.7053	23.861	-0.844307	1.7954
F	femur/tibia	WT	POS	24.8623	23.9347	-0.927639	1.90216			M	femur/tibia	WT	POS	24.7873	24.0511	-0.73621	1.66579
F	femur/tibia	WT	POS	24.5776	23.8568	-0.720854	1.64816			M	femur/tibia	WT	POS	24.4671	23.7542	-0.712862	1.63905
F	femur/tibia	WT	POS	24.4649	23.8197	-0.64522	1.56398			M	femur/tibia	WT	POS	24.8032	23.9592	-0.844027	1.79505
F	femur/tibia	Flox/Flox	POS	24.4749	24.6985	0.223541	0.856461			M	femur/tibia	Flox/Flox	POS	25.3701	24.8464	-0.52372	1.43766
F	femur/tibia	Flox/Flox	POS	24.4982	24.519	0.0208111	0.985678			M	femur/tibia	Flox/Flox	POS	24.3223	23.9701	-0.352119	1.27643
F	femur/tibia	Flox/Flox	POS	24.6261	24.4878	-0.138279	1.10059			M	femur/tibia	Flox/Flox	POS	24.7761	24.3766	-0.399567	1.31911
F	femur/tibia	Flox/Flox	POS	24.6196	24.9638	0.344252	0.787716			M	femur/tibia	Flox/Flox	POS	24.7269	24.4787	-0.248138	1.18767
	WATER			Undetermined	Undetermined	Undetermined	Undetermined				WATER					Undetermined	Undetermined

## Sheet: S2 Figure
S2 A							S2 B				S2 C				S2 D							S2 E				S2 F
SEX	Scarb1	Cre		2 mo	6 mo			2 mo	6 mo			2 mo	6 mo		SEX	Scarb1	Cre		2 mo	6 mo			2 mo	6 mo			2 mo	6 mo
F	WT	NEG	weight	19	23.5		fat mass	18.21	23.15		Lean mass	81.79	76.85		M	WT	NEG	weight	22	29		fat mass	18.51	32.43		Lean mass	81.49	67.57
F	WT	NEG	weight	16	20.3		fat mass	15.1	14.6		Lean mass	84.9	85.4		M	WT	NEG	weight	26	29.4		fat mass	14.35	12.19		Lean mass	85.65	87.81
F	WT	NEG	weight	18	21.3		fat mass	16.54	16.01		Lean mass	83.46	83.99		M	WT	NEG	weight	24.1	29.1		fat mass	13.88	12.37		Lean mass	86.12	87.63
F	WT	NEG	weight	16	21.5		fat mass	16.07	21.19		Lean mass	83.93	78.81		M	WT	NEG	weight	23.4	31.5		fat mass	13.63	11.37		Lean mass	86.37	88.63
F	WT	NEG	weight	18	24.1		fat mass	13.52	23.57		Lean mass	86.48	76.43		M	WT	NEG	weight	23.9	32.8		fat mass	12.58	19.41		Lean mass	87.42	80.59
F	WT	NEG	weight	19	23.7		fat mass	18.23	23.1		Lean mass	81.77	76.9		M	WT	NEG	weight	23.7	34.2		fat mass	15.17	28.36		Lean mass	84.83	71.64
F	WT	NEG	weight	18	26		fat mass	17.32	27.36		Lean mass	82.68	72.64		M	WT	NEG	weight	24	30.7		fat mass	15.34	20.85		Lean mass	84.66	79.15
F	WT	NEG	weight	18	23.5		fat mass	14.31	22.3		Lean mass	85.69	77.7		M	WT	NEG	weight	23.4	30.9		fat mass	13.25	14.37		Lean mass	86.75	85.63
F	WT	NEG	weight	18	24		fat mass	15.25	27.44		Lean mass	84.75	72.56		M	WT	NEG	weight	25.7	30.7		fat mass	13.13	15.24		Lean mass	86.87	84.76
F	WT	NEG	weight	17	22		fat mass	14.74	19.38		Lean mass	85.26	80.62		M	WT	NEG	weight	24.2	31.2		fat mass	14.32	15.48		Lean mass	85.68	84.52
F	WT	NEG	weight	18	23.4		fat mass	19.66	21.12		Lean mass	80.34	78.88		M	WT	NEG	weight	25.8	32.6		fat mass	12.41	18.74		Lean mass	87.59	81.26
F	WT	NEG	weight	18	22.1		fat mass	15.52	28.24		Lean mass	84.48	71.76
F	WT	NEG	weight	18	22.5		fat mass	18.07	21.33		Lean mass	81.93	78.67
F	WT	NEG	weight	19	22.6		fat mass	23.73	22.37		Lean mass	76.27	77.63
F	WT	NEG	weight	18	21.7		fat mass	16.21	23.61		Lean mass	83.79	76.39		M	Flox/Flox	NEG	weight	27	30.3		fat mass	13.18	13.16		Lean mass	86.82	86.84
F	WT	NEG	weight	17	21.2		fat mass	15.18	22.13		Lean mass	84.82	77.87		M	Flox/Flox	NEG	weight	27	31.3		fat mass	14.42	12.97		Lean mass	85.58	87.03
F	WT	NEG	weight	20	24.4		fat mass	14.51	20.87		Lean mass	85.49	79.13		M	Flox/Flox	NEG	weight	26	33.1		fat mass	15.2	13.53		Lean mass	84.8	86.47
															M	Flox/Flox	NEG	weight	24	31.7		fat mass	16.26	14.14		Lean mass	83.74	85.86
															M	Flox/Flox	NEG	weight	25	32.3		fat mass	16.6	18.73		Lean mass	83.4	81.27
															M	Flox/Flox	NEG	weight	25	32.4		fat mass	14.07	16.89		Lean mass	85.93	83.11
F	Flox/Flox	NEG	weight	20	24.6		fat mass	20.61	26.49		Lean mass	79.39	73.51		M	Flox/Flox	NEG	weight	25.7	42.7		fat mass	20.29	33.69		Lean mass	79.71	66.31
F	Flox/Flox	NEG	weight	18	23.5		fat mass	15.44	24.37		Lean mass	84.56	75.63		M	Flox/Flox	NEG	weight	21.6	29.5		fat mass	17.32	22.18		Lean mass	82.68	77.82
F	Flox/Flox	NEG	weight	19	25.7		fat mass	19.86	25.72		Lean mass	80.14	74.28		M	Flox/Flox	NEG	weight	22.6	30.2		fat mass	14.09	18.66		Lean mass	85.91	81.34
F	Flox/Flox	NEG	weight	19	27.2		fat mass	17.66	31.39		Lean mass	82.34	68.61		M	Flox/Flox	NEG	weight	25.1	30.7		fat mass	12.75	14.36		Lean mass	87.25	85.64
F	Flox/Flox	NEG	weight	18	24.4		fat mass	21.27	22.69		Lean mass	78.73	77.31		M	Flox/Flox	NEG	weight	26.8	32.8		fat mass	13.39	17.66		Lean mass	86.61	82.34
F	Flox/Flox	NEG	weight	20	29.9		fat mass	15.32	27.34		Lean mass	84.68	72.66		M	Flox/Flox	NEG	weight	24.7	31.1		fat mass	14.82	21.09		Lean mass	85.18	78.91
F	Flox/Flox	NEG	weight	19	23.1		fat mass	16.08	20.41		Lean mass	83.92	79.59		M	Flox/Flox	NEG	weight	24.9	33.9		fat mass	16.62	23.5		Lean mass	83.38	76.5
F	Flox/Flox	NEG	weight	18	20.4		fat mass	20.17	24.67		Lean mass	79.83	75.33		M	Flox/Flox	NEG	weight	22.3	29.6		fat mass	15.34	19.76		Lean mass	84.66	80.24
F	Flox/Flox	NEG	weight	17	23.2		fat mass	16.49	15.12		Lean mass	83.51	84.88
															M	WT	POS	weight	24	29.2		fat mass	13.53	21.76		Lean mass	86.47	78.24
F	WT	POS	weight	18	22.2		fat mass	17.09	20.36		Lean mass	82.91	79.64		M	WT	POS	weight	24	31		fat mass	17.96	30.55		Lean mass	82.04	69.45
F	WT	POS	weight	16	20.2		fat mass	18.78	19.11		Lean mass	81.22	80.89		M	WT	POS	weight	25	29.6		fat mass	17.94	18.35		Lean mass	82.06	81.65
F	WT	POS	weight	18	21.2		fat mass	14.18	18.48		Lean mass	85.82	81.52		M	WT	POS	weight	28	31.7		fat mass	16.03	20.5		Lean mass	83.97	79.5
F	WT	POS	weight	16	19.6		fat mass	15.82	17.97		Lean mass	84.18	82.03		M	WT	POS	weight	22	28.5		fat mass	18.32	26.45		Lean mass	81.68	73.55
F	WT	POS	weight	19	23.4		fat mass	17.92	24.39		Lean mass	82.08	75.61		M	WT	POS	weight	25.3	31.8		fat mass	12.15	15.05		Lean mass	87.85	84.95
F	WT	POS	weight	17	21.9		fat mass	21.96	22.5		Lean mass	78.04	77.5		M	WT	POS	weight	24.2	32.2		fat mass	17.84	15.66		Lean mass	82.16	84.34
F	WT	POS	weight	17	22.5		fat mass	19.85	23.28		Lean mass	80.15	76.72		M	WT	POS	weight	22.7	30.8		fat mass	15.8	26.21		Lean mass	84.2	73.79
F	WT	POS	weight	19	25.6		fat mass	19.4	27.96		Lean mass	80.6	72.04		M	WT	POS	weight	22.8	30.5		fat mass	13.96	20.05		Lean mass	86.04	79.95
F	WT	POS	weight	17	19.3		fat mass	16.32	18.48		Lean mass	83.68	81.52		M	WT	POS	weight	27.3	32.4		fat mass	13.16	23.72		Lean mass	86.84	76.28
F	WT	POS	weight	18	22.3		fat mass	20.59	28.8		Lean mass	79.41	71.2		M	WT	POS	weight	23.2	29.6		fat mass	15.91	17.28		Lean mass	84.09	82.72
F	WT	POS	weight	16	21.6		fat mass	14.22	21.16		Lean mass	85.78	78.84		M	WT	POS	weight	24.3	32		fat mass	17.26	19.07		Lean mass	82.74	80.93
F	WT	POS	weight	18	21.7		fat mass	17.09	18.57		Lean mass	82.91	81.43
F	WT	POS	weight	18	21.5		fat mass	19.17	24.61		Lean mass	80.83	75.39
F	WT	POS	weight	16	20		fat mass	17.81	23.38		Lean mass	82.19	76.62
															M	Flox/Flox	POS	weight	21	24.9		fat mass	16.68	22.99		Lean mass	83.32	77.01
															M	Flox/Flox	POS	weight	23	29.7		fat mass	15.04	11.89		Lean mass	84.96	88.11
															M	Flox/Flox	POS	weight	22	29.9		fat mass	19.63	26.95		Lean mass	80.37	73.05
F	Flox/Flox	POS	weight	19	23.2		fat mass	20.18	24.45		Lean mass	79.82	75.55		M	Flox/Flox	POS	weight	24	31.1		fat mass	18.49	18.88		Lean mass	81.51	81.12
F	Flox/Flox	POS	weight	17	21.5		fat mass	17.92	23.44		Lean mass	82.08	76.56		M	Flox/Flox	POS	weight	24.1	31.8		fat mass	14.84	19.18		Lean mass	85.16	80.82
F	Flox/Flox	POS	weight	16	20.7		fat mass	20.38	21.86		Lean mass	79.62	78.14		M	Flox/Flox	POS	weight	21.9	30.4		fat mass	20.07	30.93		Lean mass	79.93	69.07
F	Flox/Flox	POS	weight	17	20.5		fat mass	17.65	19.24		Lean mass	82.35	80.76		M	Flox/Flox	POS	weight	24.7	31.3		fat mass	15.26	15.88		Lean mass	84.74	84.12
F	Flox/Flox	POS	weight	18	22.9		fat mass	19.73	20.71		Lean mass	80.27	79.29		M	Flox/Flox	POS	weight	23.7	29.8		fat mass	16.75	14.85		Lean mass	83.25	85.15
F	Flox/Flox	POS	weight	18	22.2		fat mass	16.33	22.82		Lean mass	83.67	77.18		M	Flox/Flox	POS	weight	23.7	31.5		fat mass	15.25	20.22		Lean mass	84.75	79.78
F	Flox/Flox	POS	weight	19	22.6		fat mass	18.2	27.21		Lean mass	81.8	72.79		M	Flox/Flox	POS	weight	26.3	35.4		fat mass	14.64	19.05		Lean mass	85.36	80.95
F	Flox/Flox	POS	weight	16.7	20.1		fat mass	16.63	20.88		Lean mass	83.37	79.12		M	Flox/Flox	POS	weight	23	29.1		fat mass	15.26	16.19		Lean mass	84.74	83.81
F	Flox/Flox	POS	weight	17.9	22.3		fat mass	19.74	16.93		Lean mass	80.26	83.07		M	Flox/Flox	POS	weight	22.8	29		fat mass	14.62	19.46		Lean mass	85.38	80.54
F	Flox/Flox	POS	weight	17.6	21.7		fat mass	19.35	19.37		Lean mass	80.65	80.63

## Sheet: S3 Figure
				S3 A	S3 B	S3 C			S3 D	S3 E	S3 F
SEX	Scarb1	Cre	Site	Tb number	Tb Thickness	Tb separation		Site	Tb number	Tb Thickness	Tb separation
F	WT	NEG	spine	2.9362	0.0484	0.3394		femur	2.2316	0.0361	0.4506
F	WT	NEG	spine	3.5604	0.0421	0.2777		femur	2.6755	0.0441	0.3751
F	WT	NEG	spine	3.1376	0.0452	0.3216		femur	2.4734	0.0482	0.4063
F	WT	NEG	spine	3.1797	0.0416	0.3146		femur	2.3422	0.0421	0.4315
F	WT	NEG	spine	3.3293	0.044	0.2999		femur	2.6461	0.0374	0.3742
F	WT	NEG	spine	3.7381	0.043	0.2636		femur	2.9009	0.0413	0.336
F	WT	NEG	spine	3.0054	0.0439	0.3323		femur	2.0214	0.0382	0.4979
F	WT	NEG	spine	2.5905	0.044	0.3868		femur	2.1226	0.0354	0.4692
F	WT	NEG	spine	3.3723	0.042	0.2972		femur	2.5065	0.0328	0.3974
F	WT	NEG	spine	3.2121	0.0397	0.307		femur	2.559	0.0276	0.3923
F	WT	NEG	spine	4.3131	0.0427	0.2237		femur	2.9045	0.0332	0.3449
F	WT	NEG	spine	3.3631	0.0448	0.2937		femur	2.569	0.0369	0.3898
F	WT	NEG	spine	3.13	0.0405	0.3172		femur	2.5156	0.0297	0.4
F	WT	NEG	spine	3.2764	0.0439	0.3067		femur	2.1614	0.0341	0.4683
F	WT	NEG	spine	3.1438	0.0412	0.3169		femur	2.5351	0.0356	0.3973
F	WT	NEG	spine	3.93	0.0415	0.2527		femur	2.853	0.027	0.3514
F	WT	NEG	spine	3.8445	0.0414	0.2592		femur	2.5083	0.0418	0.3978
F	Flox/Flox	NEG	spine	3.4587	0.0444	0.2861		femur	2.4102	0.0392	0.4182
F	Flox/Flox	NEG	spine	3.0698	0.0429	0.3302		femur	2.3969	0.0381	0.4155
F	Flox/Flox	NEG	spine	3.4079	0.0406	0.2916		femur	2.3458	0.0344	0.4275
F	Flox/Flox	NEG	spine	3.5342	0.0418	0.2809		femur	2.5947	0.038	0.3861
F	Flox/Flox	NEG	spine	3.1622	0.0418	0.3166		femur	2.3636	0.0347	0.4235
F	Flox/Flox	NEG	spine	3.8646	0.0449	0.2527		femur	2.6516	0.0473	0.3736
F	Flox/Flox	NEG	spine	3.2731	0.0434	0.3057		femur	2.465	0.0342	0.4079
F	Flox/Flox	NEG	spine	3.9911	0.038	0.2476		femur	2.8168	0.0338	0.3573
F	Flox/Flox	NEG	spine	3.5969	0.0415	0.2789		femur	2.6772	0.0389	0.3788
F	WT	POS	spine	3.8462	0.0416	0.2571		femur	2.8773	0.0356	0.3489
F	WT	POS	spine	4.0338	0.0403	0.2445		femur	3.0481	0.035	0.3278
F	WT	POS	spine	3.8728	0.0425	0.2561		femur	2.8327	0.0334	0.3549
F	WT	POS	spine	3.7601	0.0404	0.2665		femur	2.8464	0.0359	0.3531
F	WT	POS	spine	3.4741	0.0401	0.2858		femur	2.8635	0.0374	0.3498
F	WT	POS	spine	3.7863	0.0408	0.2623		femur	2.7092	0.0403	0.3711
F	WT	POS	spine	4.3341	0.0434	0.2295		femur	3.1555	0.0407	0.3146
F	WT	POS	spine	3.5309	0.0375	0.2869		femur	2.6959	0.03	0.3711
F	WT	POS	spine	3.8829	0.0414	0.2522		femur	3.0346	0.0362	0.3277
F	WT	POS	spine	3.7848	0.0422	0.2623		femur	3.0375	0.0362	0.3303
F	WT	POS	spine	3.3512	0.0414	0.2981		femur	2.5949	0.034	0.384
F	WT	POS	spine	3.6066	0.041	0.276		femur	2.8559	0.0324	0.353
F	WT	POS	spine	3.8306	0.0402	0.2568		femur	3.0749	0.0355	0.3243
F	Flox/Flox	POS	spine	3.5598	0.0416	0.2787		femur	2.6634	0.0327	0.3766
F	Flox/Flox	POS	spine	3.6616	0.0417	0.2716		femur	2.8036	0.0378	0.3652
F	Flox/Flox	POS	spine	3.8	0.0393	0.2636		femur	2.8286	0.0324	0.3534
F	Flox/Flox	POS	spine	3.5312	0.0417	0.283		femur	3.0923	0.0333	0.3244
F	Flox/Flox	POS	spine	3.6501	0.041	0.2729		femur	2.8342	0.0356	0.3562
F	Flox/Flox	POS	spine	3.6419	0.0426	0.2733		femur	2.7681	0.0347	0.3635
F	Flox/Flox	POS	spine	3.76	0.0432	0.2669		femur	2.6512	0.0367	0.3748
F	Flox/Flox	POS	spine	3.2503	0.0421	0.3116		femur	2.8277	0.0334	0.3545
F	Flox/Flox	POS	spine	3.958	0.0413	0.2561		femur	2.7945	0.037	0.3581
F	Flox/Flox	POS	spine	3.8039	0.043	0.2626		femur	2.8813	0.0328	0.3491

## Sheet: S4 Figure
				S4 A	S4B	S4 C			S4D	S4 E	S4 F
SEX	Scarb1	Cre	Site	Tb number	Tb Thickness	Tb separation		Site	Tb number	Tb Thickness	Tb separation
M	WT	NEG	spine	4.3019	0.0357	0.2287		femur	3.5551	0.0361	0.2764
M	WT	NEG	spine	4.5155	0.0378	0.2173		femur	3.1142	0.0369	0.3175
M	WT	NEG	spine	4.8522	0.0459	0.2		femur	3.5501	0.043	0.2779
M	WT	NEG	spine	4.4131	0.0419	0.2185		femur	2.8821	0.041	0.3451
M	WT	NEG	spine	4.781	0.043	0.2023		femur	3.8625	0.0438	0.2537
M	WT	NEG	spine	4.6989	0.0372	0.2083		femur	3.7309	0.0377	0.2634
M	WT	NEG	spine	4.6988	0.0481	0.2025		femur	3.7186	0.0475	0.2629
M	WT	NEG	spine	4.6049	0.0444	0.2106		femur	3.4038	0.0452	0.2889
M	WT	NEG	spine	5.0274	0.0501	0.186		femur	3.8737	0.0538	0.2468
M	WT	NEG	spine	4.7818	0.0465	0.1975		femur	3.6865	0.0544	0.2591
M	WT	NEG	spine	4.7288	0.0422	0.2053		femur	3.712	0.047	0.2622
M	Flox/Flox	NEG	spine	4.5194	0.0383	0.2174		femur	3.0611	0.04	0.3318
M	Flox/Flox	NEG	spine	4.6838	0.0394	0.2098		femur	3.3938	0.037	0.2916
M	Flox/Flox	NEG	spine	4.9165	0.0388	0.1997		femur	3.5987	0.0414	0.2771
M	Flox/Flox	NEG	spine	4.3066	0.0374	0.2301		femur	2.8829	0.0366	0.35
M	Flox/Flox	NEG	spine	4.8691	0.0486	0.1972		femur	3.5349	0.0482	0.2776
M	Flox/Flox	NEG	spine	5.4172	0.0456	0.1752		femur	4.1177	0.0474	0.2346
M	Flox/Flox	NEG	spine	4.756	0.041	0.2056		femur	3.6974	0.044	0.2634
M	Flox/Flox	NEG	spine	4.8922	0.0416	0.1951		femur	3.3471	0.0523	0.2951
M	Flox/Flox	NEG	spine	5.0296	0.0466	0.1908		femur	3.5268	0.047	0.28
M	Flox/Flox	NEG	spine	4.8306	0.0392	0.2021		femur	3.1554	0.0437	0.3191
M	Flox/Flox	NEG	spine	4.7045	0.0471	0.2046		femur	3.4958	0.0505	0.2801
M	Flox/Flox	NEG	spine	4.984	0.0428	0.1929		femur	3.5642	0.0493	0.2748
M	Flox/Flox	NEG	spine	4.4928	0.0386	0.2174		femur	3.7065	0.0416	0.2678
M	Flox/Flox	NEG	spine	4.6902	0.035	0.2084		femur	3.6765	0.0382	0.2676
M	WT	POS	spine	5.3679	0.0348	0.181		femur	4.0684	0.0336	0.2423
M	WT	POS	spine	5.0055	0.0341	0.1983		femur	4.0917	0.0354	0.241
M	WT	POS	spine	5.3742	0.0452	0.1798		femur	4.0369	0.0445	0.2437
M	WT	POS	spine	5.0967	0.0424	0.1908		femur	3.9205	0.0441	0.2497
M	WT	POS	spine	5.2537	0.0341	0.1877		femur	4.0299	0.0324	0.2463
M	WT	POS	spine	5.432	0.0454	0.1758		femur	4.1067	0.046	0.24
M	WT	POS	spine	5.0076	0.0459	0.1923		femur	3.7863	0.042	0.263
M	WT	POS	spine	4.8286	0.0378	0.2033		femur	4.0931	0.0375	0.2426
M	WT	POS	spine	5.8254	0.047	0.165		femur	4.0582	0.0491	0.2417
M	WT	POS	spine	4.9287	0.0338	0.1999		femur	3.9259	0.035	0.2505
M	WT	POS	spine	5.454	0.0436	0.1807		femur	4.5878	0.0416	0.2141
M	WT	POS	spine	5.4356	0.0407	0.1786		femur	4.066	0.046	0.2413
M	Flox/Flox	POS	spine	5.1795	0.0345	0.1908		femur	4.1305	0.0337	0.239
M	Flox/Flox	POS	spine	5.0503	0.0413	0.193		femur	3.4799	0.039	0.2887
M	Flox/Flox	POS	spine	5.1784	0.0355	0.1905		femur	4.0299	0.0349	0.244
M	Flox/Flox	POS	spine	5.4189	0.0453	0.1779		femur	4.3073	0.0464	0.2282
M	Flox/Flox	POS	spine	5.3998	0.0468	0.1782		femur	4.3864	0.0415	0.2229
M	Flox/Flox	POS	spine	5.0803	0.0371	0.1937		femur	4.0085	0.0369	0.2441
M	Flox/Flox	POS	spine	5.2916	0.0458	0.1829		femur	4.0988	0.0455	0.239
M	Flox/Flox	POS	spine	5.2413	0.0418	0.1836		femur	3.8527	0.042	0.2587
M	Flox/Flox	POS	spine	5.9035	0.0398	0.1647		femur	4.5696	0.0416	0.2137
M	Flox/Flox	POS	spine	5.2259	0.0412	0.1882		femur	4.1182	0.042	0.2358
M	Flox/Flox	POS	spine	5.238	0.0423	0.1853		femur	4.2223	0.0426	0.2314
M	Flox/Flox	POS	spine	5.3181	0.0344	0.1841		femur	4.1982	0.0351	0.2327

## Sheet: S5 Figure
				S5 A	S5 B	S5 C							S5 D	S5 E	F4 F
SEX	Scarb1	Cre	Site	Total area	Meduallary area	femural length			SEX	Scarb1	Cre	Site	Total area	Meduallary area	femural length
F	WT	NEG	femur	1.6984	0.9317	15.85			M	WT	NEG	femur	1.831	1.1281	15.818
F	WT	NEG	femur	1.6414	0.9173	16.026			M	WT	NEG	femur	2.5525	1.7669	16.214
F	WT	NEG	femur	1.6293	0.9056	15.787			M	WT	NEG	femur	2.1961	1.3906	16.536
F	WT	NEG	femur	1.5474	0.9191	15.756			M	WT	NEG	femur	2.2524	1.4255	16.203
F	WT	NEG	femur	1.7434	1.0087	16.12			M	WT	NEG	femur	2.3213	1.4877	16.359
F	WT	NEG	femur	1.7871	0.967	16.193			M	WT	NEG	femur	2.0007	1.2505	16.234
F	WT	NEG	femur	1.678	0.9293	15.777			M	WT	NEG	femur	2.0249	1.2162	16.203
F	WT	NEG	femur	1.6923	0.9659	16.12			M	WT	NEG	femur	2.2254	1.3625	16.474
F	WT	NEG	femur	1.6557	0.9141	16.068			M	WT	NEG	femur	2.3415	1.4693	16.286
F	WT	NEG	femur	1.638	0.9787	15.974			M	WT	NEG	femur	2.1326	1.2555	16.328
F	WT	NEG	femur	1.5725	0.8832	15.912			M	WT	NEG	femur	2.1995	1.381	16.318
F	WT	NEG	femur	1.6277	0.9453	15.558
F	WT	NEG	femur	1.6367	0.9308	15.746
F	WT	NEG	femur	1.8113	1.0738	15.933
F	WT	NEG	femur	1.6071	0.8878	16.099			M	Flox/Flox	NEG	femur	2.4546	1.68	16.713
F	WT	NEG	femur	1.5841	0.8838	15.746			M	Flox/Flox	NEG	femur	2.4544	1.7436
F	WT	NEG	femur	1.8151	0.9724	16.474			M	Flox/Flox	NEG	femur	2.3508	1.4709	16.463
									M	Flox/Flox	NEG	femur	2.2648	1.5023	16.755
									M	Flox/Flox	NEG	femur	2.132	1.2826	16.588
									M	Flox/Flox	NEG	femur	2.2411	1.3729	16.411
F	Flox/Flox	NEG	femur	1.807	1.0265	16.38			M	Flox/Flox	NEG	femur	2.196	1.3433	16.058
F	Flox/Flox	NEG	femur	1.6454	0.928	16.484			M	Flox/Flox	NEG	femur	1.9953	1.135	16.286
F	Flox/Flox	NEG	femur	1.7409	1.04	16.411			M	Flox/Flox	NEG	femur	2.2171	1.3457	16.494
F	Flox/Flox	NEG	femur	1.8232	1.0908	15.985			M	Flox/Flox	NEG	femur	2.3228	1.5303	16.453
F	Flox/Flox	NEG	femur	1.6524	0.94	16.214			M	Flox/Flox	NEG	femur	2.348	1.4875	16.089
F	Flox/Flox	NEG	femur	1.7189	0.9457	16.526			M	Flox/Flox	NEG	femur	2.2056	1.3599	16.401
F	Flox/Flox	NEG	femur	1.6013	0.8735	16.598			M	Flox/Flox	NEG	femur	2.2266	1.4473	16.588
F	Flox/Flox	NEG	femur	1.6502	1.0064	15.839			M	Flox/Flox	NEG	femur	1.885	1.2024	16.214
F	Flox/Flox	NEG	femur	1.7866	0.9788	16.297
									M	WT	POS	femur	2.0558	1.3779	15.974
F	WT	POS	femur	1.5959	0.9071	16.026			M	WT	POS	femur	1.6435	1.0152	15.933
F	WT	POS	femur	1.5482	0.8778	15.642			M	WT	POS	femur	2.2477	1.3313	16.297
F	WT	POS	femur	1.663	1.0053	15.891			M	WT	POS	femur	2.2524	1.4136	16.182
F	WT	POS	femur	1.5409	0.9328	15.746			M	WT	POS	femur	1.7984	1.172	15.735
F	WT	POS	femur	1.6305	0.9897	15.891			M	WT	POS	femur	2.1181	1.1894	16.432
F	WT	POS	femur	1.6253	1.0184	15.777			M	WT	POS	femur	2.1993	1.3445	16.858
F	WT	POS	femur	1.7831	1.028	16.225			M	WT	POS	femur	1.8418	1.1068	15.725
F	WT	POS	femur	1.6591	1.0177	15.714			M	WT	POS	femur	2.0833	1.2217	16.078
F	WT	POS	femur	1.4939	0.8447	15.642			M	WT	POS	femur	2.1282	1.4234	16.266
F	WT	POS	femur	1.5583	0.892	15.569			M	WT	POS	femur	2.0177	1.2093	16.026
F	WT	POS	femur	1.5684	0.9306	16.058			M	WT	POS	femur	2.0912	1.1903	16.557
F	WT	POS	femur	1.5496	0.8973	16.016
F	WT	POS	femur	1.523	0.8909	15.517
									M	Flox/Flox	POS	femur	1.7069	1.0266	15.558
									M	Flox/Flox	POS	femur	2.1782	1.3644	16.058
F	Flox/Flox	POS	femur	1.6629	0.9581	16.245			M	Flox/Flox	POS	femur	1.6535	1.0279	15.742
F	Flox/Flox	POS	femur	1.5018	0.8762	15.714			M	Flox/Flox	POS	femur	2.1087	1.2663	16.463
F	Flox/Flox	POS	femur	1.4843	0.8622	15.673			M	Flox/Flox	POS	femur	1.9819	1.1198	16.182
F	Flox/Flox	POS	femur	1.5123	0.8831	15.621			M	Flox/Flox	POS	femur	1.7391	1.0266	15.725
F	Flox/Flox	POS	femur	1.5991	0.95	15.714			M	Flox/Flox	POS	femur	1.9935	1.154	16.422
F	Flox/Flox	POS	femur	1.5781	0.9157	16.006			M	Flox/Flox	POS	femur	2.0697	1.2299	16.848
F	Flox/Flox	POS	femur	1.7315	1.0713	15.579			M	Flox/Flox	POS	femur	2.0928	1.234	16.359
F	Flox/Flox	POS	femur	1.6033	0.9439	15.912			M	Flox/Flox	POS	femur	2.3893	1.494	16.536
F	Flox/Flox	POS	femur	1.6548	0.9529	16.463			M	Flox/Flox	POS	femur	2.2563	1.396	16.39
F	Flox/Flox	POS	femur	1.6539	0.9588	16.078			M	Flox/Flox	POS	femur	1.8059	1.1021	16.13

[truncated: 5 more sheets: S6 Figure, S7 Figure, S8 Figure, S9 Figure, S10 Figure]
